# Supplementary material for: Inclusion of Health in Impact Assessment: A Review of Current Practice in Sub-Saharan Africa
Source: Int J Environ Res Public Health. 2020 Jun 10;17(11):4155. doi: 10.3390/ijerph17114155 (PMC7312242; doi:10.3390/ijerph17114155)
Supplement: Supplementary file 1 [file ijerph-17-04155-s001.zip]

Archive with 2 entries (2 files):
- Supplementary file S1.pdf
- Supplementary file S2.pdf
